# Supplementary material for: Mapping potential connections between Southern Africa’s elephant populations
Source: PLoS One. 2022 Oct 11;17(10):e0275791. doi: 10.1371/journal.pone.0275791 (PMC9553058; doi:10.1371/journal.pone.0275791)
Supplement: S1 Table — Table of the number of males and female elephants providing telemetry data broken down by conservation cluster of occurrences. Included are the major protected areas in each cluster. (XLSX) [file pone.0275791.s001.xlsx]

## Sheet: Sheet1
Cluster	Protected Areas	Gender
		Female	Male	Total
Chobe	Chobe NP, Khaudum GR, Mahango GR, Linyanti WR, Mamili NP, Mudumu NP, Moremi NP	71	50	121
Etosha	Etosha NP	8	17	25
Kafue	Kafue NP	5	5	10
Limpopo	Kruger NP, Gonarezhou NP	43	12	55
Luangwa	North Luangwa NP, South Luangwa NP, Kasungu NP, Nyika NP, Vwaza Marsh WR	17	3	20
Maputo	Maputo Special Reserve	5	5	10
Niassa	Niassa GR	7	7	14
Zambezi	Lower Zambezi NP	6	0	6
	Total	162	99	261
