# Supplementary material for: Mapping potential connections between Southern Africa’s elephant populations
Source: PLoS One. 2022 Oct 11;17(10):e0275791. doi: 10.1371/journal.pone.0275791 (PMC9553058; doi:10.1371/journal.pone.0275791)
Supplement: S2 Table — Table providing amount of area considered suitable within each country of interest for each data layer used in addition to the combined data. (XLSX) [file pone.0275791.s002.xlsx]

## Sheet: Sheet1
	Countries
	Angola		Botswana		Eswatini		Malawi		Mozambique		Namibia		South Africa		Zambia		Zimbabwe
Area (km2)	1.23867e+06		571530		17289.5		94288.3		773385		818830		1.21535e+06		737401		386419
	Environmental Layers
	Angola		Botswana		Eswatini		Malawi		Mozambique		Namibia		South Africa		Zambia		Zimbabwe
Variable	km2	%	km2	%	km2	%	km2	%	km2	%	km2	%	km2	%	km2	%	km2	%
Vegetation	1.22616e+06	98.9899	571273	99.9551	8714	50.4005	91755.3	97.3136	755383	97.6723	642935	78.5188	447644	36.8326	724929	98.3086	385342	99.7212
Slope	904673	73.0358	567237	99.2489	5991.36	34.6531	56190.3	59.5941	617245	79.8109	679421	82.9747	831132	68.3863	635705	86.2088	293991	76.0808
Rivers	1.22317e+06	98.7484	257478	45.0507	17289.5	100	94288.3	100	758191	98.0355	437402	53.4179	948020	78.0039	731789	99.2389	380900	98.5718
Combined
	Anthropogenic Layers
	Angola		Botswana		Eswatini		Malawi		Mozambique		Namibia		South Africa		Zambia		Zimbabwe
Variable	km2	%	km2	%	km2	%	km2	%	km2	%	km2	%	km2	%	km2	%	km2	%
Human Population	1.15006e+06	92.8465	565433	98.9333	10598.9	61.3024	27808.3	29.4929	631282	81.6259	809569	98.869	1.1121e+06	91.5045	666187	90.3426	295178	76.3881
Cattle	1.03614e+06	83.6495	411267	71.9589	765.314	4.42646	39779.4	42.1891	708028	91.5493	733318	89.5568	530567	43.6555	589250	79.909	71702.9	18.5557
Crops	1.03174e+06	83.2942	550340	96.2924	4330.11	25.0447	21770.4	23.0892	544290	70.3776	700869	85.5939	745072	61.3052	522383	70.8411	168999	43.7345
Combined	882922	71.2798	408099	71.4047	760.869	4.40075	15253.8	16.1778	490731	63.4523	637786	77.8899	495461	40.7669	444334	60.2568	65432.3	16.933
	Total Suitable Landscape
	Angola		Botswana		Eswatini		Malawi		Mozambique		Namibia		South Africa		Zambia		Zimbabwe
	km2	%	km2	%	km2	%	km2	%	km2	%	km2	%	km2	%	km2	%	km2	%
	633434	51.1382	166748	29.1757	321.685	1.86057	5897.12	6.25435	378860	48.9872	227108	27.7356	89762.7	7.38575	363124	49.2438	44051.2	11.3999
